# Supplementary material for: Dietary Fats and Cognitive Status in Italian Middle-Old Adults
Source: Nutrients. 2023 Mar 16;15(6):1429. doi: 10.3390/nu15061429 (PMC10054310; doi:10.3390/nu15061429)
Supplement: Supplementary file 1 [file nutrients-15-01429-s001.zip]

Archive with 1 entries (1 files):
- nutrients-2209165-supplementary.pdf
